# Supplementary material for: Current Landscape of Children's Surgery in Africa: A Multicenter Analysis of 16,000 Cases
Source: World J Surg. 2025 Sep 5;49(11):3163–72. doi: 10.1002/wjs.70066 (PMC12582145; doi:10.1002/wjs.70066)
Supplement: Supplementary file 1 — Table S1: Top five conditions in the top three diagnosis categories. [file WJS-49-3163-s001.xlsx]

## Sheet: Sheet1
Supplementary Table 1 - Top five conditions in the top three diagnosis categories
Congenital malformations	GU/Renal	Gastrointestinal
Cleft Lip or Palate	Inguinal or Scrotal Hernia (Unilateral or Bilateral)	Umbilical/ Ventral/ Epigastric hernia
Anorectal Malformations	Undescended Testes / Cryptorchidism	Appendicitis
Hirschsprung Disease	Conditions requiring circumcision (including Phimosis & Redundant Prepuce)	Peritonitis
Spina Bifida (including Meningomyelocele & Encephalocele)	Hypospadias/ Epispadias	Pre-existing Stoma or Ostomy
Lymphatic Malformation (including Cystic Hygroma or Lymphangioma)	Urinary tract stones	Intussusception
